# Supplementary material for: Glycoprofiling of proteins as prostate cancer biomarkers: A multinational population study
Source: PLoS One. 2024 Mar 18;19(3):e0300430. doi: 10.1371/journal.pone.0300430 (PMC10947713; doi:10.1371/journal.pone.0300430)
Supplement: S2 File — (XLSX) [file pone.0300430.s002.xlsx]

## Sheet: dataset
poradie	sample	status	PSA	fPSA	fPSAp	fPSAWFL	fPSAPHA-E	therapy
1	A0730/0035	BPH	7.08	0.92	12.9943502824859	0.599222	0.782244	without
2	A0730/0036	BPH	2.67	0.58	21.7228464419476	0.561139	0.925846	without
3	A0802/0054	BPH	4.86	0.94	19.3415637860082	0.603728	0.886067	without
4	A0802/0096	BPH	8.24	0.7	8.49514563106796	0.613174	0.818744	without
5	A0802/0100	BPH	5.9	1.93	32.7118644067797	0.538995	0.845564	without
6	A0803/0059	BPH	5.87	0.85	14.4804088586031	0.505759	0.757103	without
7	A0803/0060	BPH	2.76	0.59	21.3768115942029	0.521151	0.747408	without
8	A0803/0084	BPH	4.72	1.34	28.3898305084746	0.534952	0.962932	without
9	A0803/0087	BPH	3.16	0.48	15.1898734177215	0.466663	0.764407	without
10	A0804/0037	BPH	6.54	0.97	14.8318042813456	0.483587	0.848523	without
11	A0806/0045	BPH	5.75	1.45	25.2173913043478	0.764332	0.973388	without
12	A0806/0067	BPH	3.5	1.27	36.2857142857143	0.60358	0.795506	without
13	A0806/0085	BPH	9.08	1.24	13.6563876651982	0.469681	0.761049	without
14	A0806/0086	BPH	6	1.4	23.3333333333333	0.706153	0.994566	without
15	A0809/0061	BPH	2.95	0.42	14.2372881355932	0.457186	0.981865	without
16	A0809/0067	BPH	3.53	1.24	35.1274787535411	0.550096	0.835352	without
17	A0809/0117	BPH	4.88	0.8	16.3934426229508	0.673969	0.926637	without
18	A0810/0046	BPH	4.32	1.32	30.5555555555556	0.632495	1.022045	without
19	A0810/0098	BPH	2.92	0.55	18.8356164383562	0.581204	0.89154	without
20	A0811/0050	BPH	3.26	0.67	20.5521472392638	0.439219	1.045605	without
21	A0811/0051	BPH	3.21	0.33	10.2803738317757	0.465199	0.862973	without
22	A0811/0054	BPH	2.75	0.81	29.4545454545455	0.472541	1.067483	without
23	A0811/0074	BPH	7.17	1.68	23.4309623430962	0.440608	0.935371	without
24	A0811/0102	BPH	6.32	1.59	25.1582278481013	0.429493	0.874769	without
25	A0812/0034	BPH	4.15	0.71	17.1084337349398	0.4116	1.237932	without
26	A0812/0074	BPH	2.64	0.43	16.2878787878788	0.458928	0.968083	without
27	A0816/0077	BPH	4.67	1.41	30.1927194860814	0.462052	0.825858	without
28	A0825/0052	BPH	9.3	2.25	24.1935483870968	0.608371	0.971139	without
29	A0825/0088	BPH	6.65	2.26	33.984962406015	0.639752	1.056133	without
30	A0826/0046	BPH	5.73	1.98	34.5549738219895	0.442506	1.016361	without
31	A0826/0052	BPH	4.62	1.13	24.4588744588745	0.449532	0.939817	without
32	A0830/0114	BPH	9.42	1.47	15.6050955414013	0.60189	0.785106	without
33	A0831/0074	BPH	8.45	1.11	13.1360946745562	0.53875	0.808017	without
34	A0831/0127	BPH	4.59	0.7	15.2505446623094	0.482755	0.965826	without
35	A0901/0065	BPH	7.04	1.57	22.3011363636364	0.609144	0.787224	without
36	A0901/0066	BPH	6.77	1.08	15.9527326440177	0.530958	1.083544	without
37	A0901/0074	BPH	8.13	1.06	13.0381303813038	0.559747	1.029103	without
38	A0901/0075	BPH	4.81	0.7	14.5530145530146	0.446411	0.946603	without
39	A0901/0125	BPH	4.2	1.85	44.047619047619	0.559002	1.216737	without
40	A0901/0127	BPH	8.58	2.35	27.3892773892774	0.462165	0.858124	without
41	A0901/0129	BPH	2.39	0.47	19.6652719665272	0.463635	0.804138	without
42	A0903/0016	BPH	3.17	0.46	14.5110410094637	0.484739	0.83669	without
43	A0903/0089	BPH	2.43	0.96	39.5061728395062	0.55441	1.067239	without
44	A0903/0114	BPH	3.47	0.6	17.2910662824207	0.540006	0.934113	without
45	A0903/0115	BPH	6.57	0.98	14.9162861491629	0.575739	1.177998	without
46	A0906/0083	BPH	5.43	1.68	30.939226519337	0.436484	1.080606	without
47	A0906/0084	BPH	2.83	0.82	28.9752650176678	0.522417	1.073398	without
48	A0906/0164	BPH	4.39	0.53	12.0728929384966	0.551139	0.932777	without
49	A0907/0046	BPH	5.21	1.05	20.1535508637236	0.523835	0.84171	without
50	A0907/0051	BPH	2.9	0.7	24.1379310344828	0.595659	1.089487	without
51	A0907/0122	BPH	4.07	1.05	25.7985257985258	0.468896	0.824395	without
52	A0907/0126	BPH	8.46	1.59	18.7943262411348	0.400773	0.7407	without
53	A0909/0060	BPH	3.52	0.55	15.625	0.467672	0.929624	without
54	A0909/0065	BPH	2.87	0.52	18.1184668989547	0.565867	1.067288	without
55	A0909/0101	BPH	2.61	0.46	17.6245210727969	0.526086	0.969264	without
56	A0910/0055	BPH	3.06	0.49	16.0130718954248	0.435862	0.789185	without
57	A0914/0109	BPH	5.47	0.97	17.7330895795247	0.487405	1.040517	without
58	A0914/0118	BPH	2.97	0.78	26.2626262626263	0.483498	0.875419	without
59	A0716/0131	Pca	7.99	1.64	20.5256570713392	0.558971	0.712821	without
60	A0804/0048	Pca	6.39	0.49	7.66823161189358	0.568691	0.894326	without
61	A0812/0033	Pca	5.84	0.82	14.041095890411	0.781135	0.974762	without
62	A0813/0048	Pca	6.62	0.75	11.3293051359517	0.429287	1.014108	without
63	A1110/0089	BPH	6.93	1.6	23.0880230880231	0.471235	0.783666	without
64	A1110/0091	BPH	2.96	0.44	14.8648648648649	0.565882	0.865818	without
65	A1110/0138	BPH	7.29	1.59	21.8106995884774	0.503455	0.946427	without
66	A1111/0061	BPH	6.6	1.84	27.8787878787879	0.451383	0.614281	without
67	A1111/0087	BPH	4.44	0.94	21.1711711711712	0.419882	0.78565	without
68	A1111/0090	BPH	5.42	1.24	22.8782287822878	0.70391	0.712347	without
69	A1111/0093	BPH	3.44	0.54	15.6976744186047	0.721809	0.854107	without
70	A1111/0153	BPH	4.44	1.03	23.1981981981982	0.417328	0.694925	without
71	A1112/0082	BPH	8.63	1.55	17.9606025492468	0.4947	0.819332	without
72	A1112/0128	BPH	7.84	1.22	15.5612244897959	0.630572	0.644504	without
73	A1112/0151	BPH	3.27	0.51	15.5963302752294	0.452768	0.766258	without
74	A1115/0020	BPH	2.75	0.24	8.72727272727273	0.503014	0.97133	without
75	A1115/0021	BPH	3.4	0.7	20.5882352941176	0.551692	0.74309	without
76	A1115/0022	BPH	9.56	1.95	20.397489539749	0.490663	0.628122	without
77	A1115/0024	BPH	4.54	1.31	28.8546255506608	0.597093	0.729067	without
78	A1115/0088	BPH	3.57	0.71	19.8879551820728	0.429511	0.857006	without
79	A1115/0100	BPH	2.89	0.61	21.1072664359862	0.613986	0.714533	without
80	A1116/0068	BPH	3.54	0.76	21.4689265536723	0.512656	0.934696	without
81	A1116/0094	BPH	3.99	0.63	15.7894736842105	0.583825	0.739261	without
82	A1116/0106	BPH	8.54	2.52	29.5081967213115	0.537207	0.830902	without
83	A1116/0142	BPH	3.3	0.87	26.3636363636364	0.545897	0.681093	without
84	A1116/0143	BPH	3.04	0.83	27.3026315789474	0.413343	0.743325	without
85	A1118/0023	BPH	3.32	0.82	24.6987951807229	0.500495	0.714471	without
86	A1118/0028	BPH	5.27	1.3	24.6679316888046	0.785007	0.931324	without
87	A1118/0091	BPH	2.54	0.69	27.1653543307087	0.489644	0.797779	without
88	A1118/0108	BPH	4.36	1.01	23.1651376146789	0.499365	0.789458	without
89	A1118/0145	BPH	3.37	0.77	22.8486646884273	0.665441	0.819555	without
90	A1118/0148	BPH	2.86	0.77	26.9230769230769	0.498309	1.059524	without
91	A1119/0011	BPH	2.9	0.96	33.1034482758621	0.557204	0.893452	without
92	A1119/0056	BPH	3.72	0.62	16.6666666666667	0.427539	0.750638	without
93	A1119/0074	BPH	9.11	1.08	11.8551042810099	0.575399	0.770957	without
94	A1119/0092	BPH	4.3	0.8	18.6046511627907	0.498164	0.704458	without
95	A1119/0156	BPH	7.2	1.17	16.25	0.467771	0.826051	without
96	A1122/0115	BPH	5.92	0.62	10.472972972973	0.532056	0.714623	without
97	A1123/0082	BPH	3.66	0.73	19.9453551912568	0.530575	0.721001	without
98	A1123/0114	BPH	2.52	0.64	25.3968253968254	0.450873	0.739871	without
99	A1123/0117	BPH	3.08	0.53	17.2077922077922	0.436114	0.646449	without
100	A1123/0175	BPH	4.57	1.01	22.1006564551422	0.489763	0.743661	without
101	A1123/0195	BPH	4.74	0.96	20.253164556962	0.617763	0.807374	without
102	A1124/0094	BPH	3.49	0.23	6.59025787965616	0.561667	0.677318	without
103	A1124/0108	BPH	2.56	1.01	39.453125	0.532716	0.676527	without
104	A1124/0135	BPH	2.46	0.44	17.8861788617886	0.472987	0.720148	without
105	A1124/0152	BPH	2.71	0.51	18.8191881918819	0.476066	0.776668	without
106	A1125/0036	BPH	2.6	0.65	25	0.460368	0.762197	without
107	A1125/0089	BPH	2.69	0.76	28.2527881040892	0.463188	0.807616	without
108	A1125/0190	BPH	9.99	1.39	13.9139139139139	0.543698	0.784896	without
109	A1126/0093	BPH	2.56	0.47	18.359375	0.565701	0.574688	without
110	A1126/0143	BPH	3.04	0.63	20.7236842105263	0.522276	0.830256	without
111	A1129/0040	BPH	2.58	0.69	26.7441860465116	0.460311	0.652899	without
112	A1129/0041	BPH	5.54	1.28	23.1046931407942	0.525073	0.777576	without
113	A1129/0044	BPH	6.45	1.05	16.2790697674419	0.534834	0.783859	without
114	A1129/0046	BPH	3.83	0.69	18.0156657963446	0.453529	0.587869	without
115	A1129/0100	BPH	3.02	0.76	25.1655629139073	0.484474	0.58922	without
116	A1129/0103	BPH	3.93	0.35	8.9058524173028	0.50436	0.613655	without
117	A1129/0104	BPH	8.3	1.93	23.2530120481928	0.467453	0.731588	without
118	A1129/0105	BPH	5.23	1.02	19.5028680688336	0.551616	0.532111	without
119	A1103/0124	Pca	4.58	0.72	15.7205240174672	0.712551	0.978995	without
120	A1109/0096	Pca	3.6	0.29	8.05555555555556	0.600661	0.729122	without
121	A1118/0196	Pca	9.38	1.02	10.8742004264392	0.57468	0.821709	without
122	A1124/0084	Pca	7.1	1.18	16.6197183098592	0.497752	0.768658	without
123	A1124/0159	Pca	7.08	1.07	15.1129943502825	0.549229	0.736756	without
124	A1208/0155	Pca	5.51	0.84	15.2450090744102	0.577321	0.72185	without
125	A1213/0094	Pca	8.88	1.47	16.5540540540541	0.588169	0.700897	without
126	A1215/0147	Pca	4.56	0.92	20.1754385964912	0.472766	0.579776	without
127	A1220/0096	Pca	3.92	0.73	18.6224489795918	0.479025	0.844257	without
128	A1202/0070	BPH	4.8	0.95	19.7916666666667	0.720306	0.724861	without
129	A1202/0072	BPH	7.11	1.26	17.7215189873418	0.720771	0.814769	without
130	A1202/0095	BPH	2.84	0.27	9.50704225352113	0.771417	0.646464	without
131	A1202/0097	BPH	2.77	0.82	29.6028880866426	0.669841	0.769785	without
132	A1202/0124	BPH	2.69	0.61	22.6765799256506	0.666814	0.835347	without
133	A1206/0091	BPH	3.41	0.8	23.4604105571848	0.715604	0.682969	without
134	A1206/0100	BPH	5.11	0.86	16.8297455968689	0.621142	0.644682	without
135	A1206/0108	BPH	5.08	1.19	23.4251968503937	0.511473	0.704861	without
136	A1207/0084	BPH	4.91	1.26	25.6619144602851	0.625012	0.733062	without
137	A1207/0090	BPH	9.33	2.52	27.0096463022508	0.658738	0.973343	without
138	A1207/0092	BPH	3.54	1.18	33.3333333333333	0.818937	0.661403	without
139	A1207/0167	BPH	2.96	1.41	47.6351351351351	0.883042	0.746364	without
140	A1207/0168	BPH	2.73	0.65	23.8095238095238	0.601911	0.650311	without
141	A1208/0013	BPH	9.1	1.07	11.7582417582418	0.514143	0.826634	without
142	A1208/0016	BPH	3.43	0.92	26.8221574344023	0.666604	0.846306	without
143	A1208/0098	BPH	4.12	1.05	25.4854368932039	0.633672	0.791728	without
144	A1209/0058	BPH	6.47	1.18	18.2380216383308	0.644334	0.69905	without
145	A1213/0098	BPH	3.17	0.55	17.3501577287066	0.510951	0.735982	without
146	A1215/0094	BPH	9.43	2.18	23.1177094379639	0.580858	0.668328	without
147	A1217/0064	BPH	5.3	1.24	23.3962264150943	0.760683	0.639688	without
148	A1229/0037	BPH	2.44	0.65	26.6393442622951	0.524697	0.657693	without
149	A0318/0026	BPH	5.27	1.96	37.1916508538899	0.839392	1.049835	without
150	A0318/0067	BPH	9.11	1.8	19.7585071350165	0.552654	0.680263	without
151	A0319/0105	BPH	2.75	0.46	16.7272727272727	0.533613	0.90394	without
152	A0319/0107	BPH	2.59	0.45	17.3745173745174	0.834392	0.943188	without
153	A0322/0057	BPH	6.41	0.55	8.58034321372855	0.808993	1.218523	without
154	A0323/0109	BPH	3.1	0.61	19.6774193548387	0.570048	0.592356	without
155	A0324/0095	BPH	5.55	0.97	17.4774774774775	0.713904	0.762046	without
156	A0326/0010	BPH	2.38	0.32	13.4453781512605	0.626354	0.898814	without
157	A0329/0116	BPH	5.33	0.93	17.4484052532833	0.639689	0.76473	without
158	A0331/0569	BPH	3.71	0.34	9.1644204851752	0.622223	0.886452	without
159	A0331/0130	BPH	2.53	0.75	29.6442687747036	0.842147	0.791174	without
160	A0401/0503	BPH	8.64	2.21	25.5787037037037	0.634788	0.742999	without
161	A0406/0564	BPH	2.65	0.55	20.7547169811321	0.85377	1.194476	without
162	A0407/0106	BPH	2.9	0.75	25.8620689655172	0.958795	0.839935	without
163	A0408/0083	BPH	9.12	1.57	17.2149122807018	0.708076	0.832378	without
164	A0408/0116	BPH	3.56	0.36	10.1123595505618	0.923665	0.789383	without
165	A0414/0074	BPH	3.4	0.58	17.0588235294118	0.549536	0.711732	without
166	A0317/0110	Pca	7.37	0.94	12.7544097693351	0.599139	0.654636	without
167	A0414/0120	BPH	3.82	0.52	13.6125654450262	0.762512	0.787346	without
168	A0415/0517	BPH	2.74	0.59	21.5328467153285	0.683575	0.748906	without
169	A0415/0019	BPH	4.17	0.54	12.9496402877698	0.727343	0.789725	without
170	A0415/0065	BPH	6.27	0.95	15.1515151515152	0.758841	0.702744	without
171	A0416/0079	BPH	5.77	1.15	19.9306759098787	0.672657	0.695374	without
172	A0416/0107	BPH	3.02	0.75	24.8344370860927	0.914106	1.100178	without
173	A0419/0086	BPH	4.4	1	22.7272727272727	0.728213	0.808619	without
174	A0419/0109	BPH	3.46	0.43	12.4277456647399	0.922512	0.880125	without
175	A0419/0110	BPH	3.06	0.56	18.3006535947712	0.799807	0.668491	without
176	A0419/0111	BPH	4.13	1.16	28.0871670702179	0.755652	0.728075	without
177	A0419/0112	BPH	8.25	1.01	12.2424242424242	0.730242	0.665125	without
178	A0420/0510	BPH	3.04	1.07	35.1973684210526	0.779324	0.890657	without
179	A0420/0154	BPH	7.02	1.71	24.3589743589744	0.693527	0.71201	without
180	A0420/0217	BPH	5.56	0.84	15.1079136690647	0.798164	0.809125	without
181	A0420/0250	BPH	2.79	0.74	26.5232974910394	0.86628	0.637675	without
182	A0421/0152	BPH	2.43	0.43	17.6954732510288	0.739324	0.936931	without
183	A0421/0153	BPH	9.97	1.83	18.3550651955868	0.769952	0.932616	without
184	A0422/0036	BPH	3.05	0.61	20	1.026957	1.264693	without
185	A0422/0635	BPH	5.29	1.84	34.7826086956522	0.709952	1.232021	without
186	A0422/0154	BPH	3.13	0.72	23.0031948881789	0.677005	0.967854	without
187	A0422/0240	BPH	3.71	0.57	15.3638814016172	0.757391	1.257421	without
188	A0423/0518	BPH	2.55	0.06	2.35294117647059	0.492077	1.019546	without
189	A0423/0104	BPH	4.43	1.51	34.0857787810384	0.608309	0.98872	without
190	A0423/0125	BPH	2.61	0.47	18.007662835249	0.663382	0.991479	without
191	A0423/0148	BPH	3.9	1.02	26.1538461538462	0.789758	1.053979	without
192	A0427/0559	BPH	3.67	0.42	11.4441416893733	0.667343	0.932156	without
193	A0427/0137	BPH	2.37	0.38	16.0337552742616	0.683671	0.854629	without
194	A0427/0140	BPH	4.23	1.2	28.3687943262411	0.748213	1.562571	without
195	A0427/0159	BPH	6.68	1.44	21.5568862275449	0.631014	0.906881	without
196	A0428/0118	BPH	5.25	0.68	12.952380952381	0.763382	0.997608	without
197	A0428/0128	BPH	2.8	0.49	17.5	0.598068	1.060255	without
198	A0428/0159	BPH	3.28	0.88	26.8292682926829	0.690531	1.044315	without
199	A0428/0162	BPH	3.06	0.19	6.20915032679739	0.717391	0.941636	without
200	A0428/0193	BPH	2.52	0.72	28.5714285714286	0.692367	0.989102	without
201	A0429/0038	BPH	6.91	1.62	23.4442836468886	0.628406	0.907696	without
202	A0429/0528	BPH	3.01	0.47	15.6146179401993	0.633913	0.87411	without
203	A0429/0129	BPH	3.25	0.21	6.46153846153846	0.732947	0.886641	without
204	A0430/0523	BPH	3.36	0.82	24.4047619047619	0.910435	1.121834	without
205	A0430/0046	BPH	9.62	1.26	13.0977130977131	0.743768	1.328156	without
206	A0430/0139	BPH	6.94	1	14.4092219020173	0.748116	0.865363	without
207	A0503/0138	BPH	6.48	1.88	29.0123456790123	0.727246	0.989497	without
208	A0504/0011	BPH	2.4	0.5	20.8333333333333	0.649469	0.941285	without
209	A0504/0099	BPH	2.52	0.32	12.6984126984127	0.733527	1.189648	without
210	A0504/0100	BPH	2.58	0.52	20.1550387596899	1.077101	1.87454	without
211	A0505/0557	BPH	5.29	0.81	15.3119092627599	0.791884	0.996769	without
212	A0507/0562	BPH	8.8	1.37	15.5681818181818	0.605121	0.869576	without
213	A0507/0127	BPH	3.16	0.42	13.2911392405063	0.892464	1.127868	without
214	A0510/0097	BPH	3.4	0.54	15.8823529411765	0.73971	0.987921	without
215	A0412/0502	Pca	2.4	0.95	39.5833333333333	0.797295	0.656418	without
216	A0412/0541	Pca	2.1	1.01	48.0952380952381	0.693623	0.733459	without
217	A0420/0605	Pca	5.33	0.35	6.56660412757974	1.019517	1.112971	without
218	A0430/0560	Pca	5.26	0.95	18.0608365019011	0.722705	0.751282	without
219	A0503/0639	Pca	9.66	1.1	11.3871635610766	0.755459	1.154746	without
220	A0503/0147	Pca	5.83	0.56	9.60548885077187	0.828792	1.239222	without
221	A0511/0078	BPH	2.73	0.81	29.6703296703297	0.667885	0.789763	without
222	A0511/0186	BPH	4.09	0.95	23.2273838630807	0.596938	0.792166	without
223	A0512/0102	BPH	7.37	1.47	19.9457259158752	0.709781	0.737928	without
224	A0512/0187	BPH	4.35	0.48	11.0344827586207	0.66068	0.972109	without
225	A0514/0037	BPH	3.91	0.96	24.5524296675192	0.746749	0.753284	without
226	A0517/0172	BPH	4.59	0.71	15.4684095860566	0.659405	0.893199	without
227	A0518/0078	BPH	3.44	0.84	24.4186046511628	0.616866	0.668216	without
228	A0518/0079	BPH	4.64	1.91	41.1637931034483	0.653664	0.798616	without
229	A0518/0164	BPH	2.96	0.57	19.2567567567568	0.697545	0.873744	without
230	A0519/0146	BPH	5.92	1.65	27.8716216216216	0.751567	0.742527	without
231	A0520/0058	BPH	3.42	0.51	14.9122807017544	0.659855	0.799722	without
232	A0524/0009	BPH	3.64	1.17	32.1428571428571	0.81946	0.894426	without
233	A0524/0086	BPH	4.26	1.25	29.3427230046948	0.804261	0.833376	without
234	A0525/0003	BPH	2.88	1.21	42.0138888888889	0.697261	0.876529	without
235	A0525/0140	BPH	4.24	0.46	10.8490566037736	0.664933	0.836062	without
236	A0525/0146	BPH	4.97	1.32	26.5593561368209	0.857854	0.878954	without
237	A0526/0020	BPH	2.37	0.52	21.9409282700422	0.745818	0.972643	without
238	A0527/0027	BPH	3.99	0.66	16.5413533834586	0.721651	0.850316	without
239	A0528/0030	BPH	4.27	1.55	36.2997658079625	0.779586	0.715971	without
240	A0528/0034	BPH	3.86	0.71	18.3937823834197	0.592763	0.750061	without
241	A0528/0037	BPH	8.13	0.81	9.96309963099631	0.781394	0.817808	without
242	A0528/0038	BPH	2.71	1.07	39.4833948339483	0.71502	0.924624	without
243	A0528/0065	BPH	5.29	1.71	32.3251417769376	0.842371	0.861532	without
244	A0528/0105	BPH	4.26	1.09	25.5868544600939	0.707143	0.838236	without
245	A0601/0072	BPH	4.72	1.24	26.271186440678	0.646423	0.918692	without
246	A0602/0015	BPH	6.44	1.09	16.9254658385093	0.751746	0.772497	without
247	A0601/0177	BPH	7.84	2.62	33.4183673469388	0.781834	0.88996	without
248	A0602/0076	BPH	3.91	0.52	13.2992327365729	0.61783	0.860178	without
249	A0602/0164	BPH	3.99	0.68	17.0426065162907	0.669067	0.719173	without
250	A0603/0098	BPH	3.84	0.45	11.71875	0.6609	1.14358	without
251	A0603/0110	BPH	4.47	1	22.3713646532438	0.595122	0.738348	without
252	A0603/0137	BPH	4.44	2.14	48.1981981981982	0.810639	0.748916	without
253	A0604/0525	BPH	3.79	0.93	24.5382585751979	0.903898	0.728027	without
254	A0604/0527	BPH	4.03	0.73	18.1141439205955	0.689705	0.72135	without
255	A0604/0067	BPH	2.98	0.98	32.8859060402685	0.653374	0.778238	without
256	A0607/0060	BPH	7.37	1.67	22.6594301221167	0.544773	0.844861	without
257	A0712/0078	BPH	6.65	1.28	19.2481203007519	0.722509	0.843544	without
258	A0712/0083	BPH	5.83	1.24	21.2692967409949	0.702038	0.904899	without
259	A0713/0014	BPH	5.94	1.36	22.8956228956229	0.754553	0.774213	without
260	A0714/0062	BPH	2.51	0.89	35.4581673306773	0.718624	0.745102	without
261	A0715/0038	BPH	5.97	1.08	18.0904522613065	0.63309	0.71139	without
262	A0715/0051	BPH	3.26	0.47	14.4171779141104	0.69559	0.87216	without
263	A0716/0108	BPH	3.82	0.67	17.5392670157068	0.816482	0.811664	without
264	A0719/0071	BPH	6.14	0.8	13.0293159609121	0.751392	0.894688	without
265	A0719/0073	BPH	3.92	0.77	19.6428571428571	0.865248	0.829501	without
266	A0719/0078	BPH	3.19	0.72	22.5705329153605	0.748211	0.927578	without
267	A0720/0050	BPH	6.03	0.94	15.5887230514096	0.721364	0.745102	without
268	A0720/0052	BPH	4.58	1.38	30.1310043668122	0.607385	0.907303	without
269	A0721/0050	BPH	2.93	0.14	4.77815699658703	0.769423	0.851289	without
270	A0721/0090	BPH	2.48	0.59	23.7903225806452	0.734168	0.794666	without
271	A0723/0036	BPH	3.26	0.93	28.5276073619632	0.63844	0.913216	without
272	A0723/0037	BPH	3.98	0.31	7.78894472361809	0.653193	0.994751	without
273	A0726/0107	BPH	3.31	0.32	9.66767371601208	0.659402	0.723354	without
274	A0727/0122	BPH	2.45	0.41	16.734693877551	0.719059	0.791881	without
275	A0728/0012	BPH	7.1	1.36	19.1549295774648	0.575439	0.804947	without
276	A0728/0041	BPH	3.26	0.91	27.9141104294479	0.775955	0.772878	without
277	A0729/0036	BPH	3.19	1.41	44.2006269592476	0.720017	0.829139	without
278	A0514/0138	Pca	5.49	0.74	13.4790528233151	0.742482	0.8092	without
279	A0514/0140	Pca	8.63	1.01	11.7033603707995	0.710204	0.791347	without
280	A0607/0178	Pca	7.07	2.03	28.7128712871287	0.922537	0.77887	without
281	A0607/0179	Pca	5.73	0.44	7.67888307155323	0.744791	0.813172	without
282	A0915/0078	BPH	3.66	0.3	8.19672131147541	0.700866	0.904045	without
283	A0915/0080	BPH	2.65	0.59	22.2641509433962	0.873553	0.935801	without
284	A0915/0085	BPH	4.16	1.01	24.2788461538462	0.871555	0.966614	without
285	A0915/0142	BPH	3.97	0.25	6.29722921914358	0.813737	0.897613	without
286	A0917/0096	BPH	2.57	0.71	27.6264591439689	1.029692	0.958399	without
287	A0917/0114	BPH	7.45	1.82	24.4295302013423	0.953496	1.064344	without
288	A0917/0139	BPH	3.96	0.57	14.3939393939394	0.976218	0.808035	without
289	A0917/0140	BPH	5.04	1.42	28.1746031746032	0.876423	0.97477	without
290	A0920/0085	BPH	5.58	1.3	23.2974910394265	1.027249	0.899249	without
291	A0920/0086	BPH	3.62	1.55	42.8176795580111	0.805798	0.985548	without
292	A0920/0166	BPH	3.96	0.18	4.54545454545455	0.895436	0.910606	without
293	A1001/0109	BPH	7.06	1.19	16.8555240793201	0.922203	1.056396	without
294	A1004/0111	BPH	8.92	1.45	16.2556053811659	1.047337	0.997334	without
295	A1006/0142	BPH	7.88	0.72	9.13705583756345	0.868691	0.977016	without
296	A1006/0204	BPH	2.96	0.44	14.8648648648649	1.160474	0.993035	without
297	A1006/0217	BPH	2.79	0.3	10.752688172043	0.808655	0.878442	without
298	A1006/0219	BPH	8.61	2.02	23.4610917537747	0.823445	0.786438	without
299	A1007/0025	BPH	8.57	1.48	17.269544924154	0.916068	0.897029	without
300	A1007/0028	BPH	3.53	0.36	10.1983002832861	0.786287	0.755361	without
301	A1011/0066	BPH	3.21	0.86	26.791277258567	0.919019	0.96714	without
302	A1011/0071	BPH	2.45	0.65	26.530612244898	0.941555	0.942795	without
303	A1011/0078	BPH	8.28	1.93	23.3091787439614	1.023701	0.939833	without
304	A1012/0205	BPH	6.91	2.51	36.3241678726483	1.038269	1.086451	without
305	A1015/0107	BPH	7.75	2.28	29.4193548387097	1.060599	0.999685	without
306	A1018/0077	BPH	4.43	0.96	21.6704288939052	1.498978	1.128711	without
307	A1019/0049	BPH	3.64	0.75	20.6043956043956	1.082695	0.964729	without
308	A1019/0091	BPH	5.92	1.08	18.2432432432432	0.795842	0.699608	without
309	A1020/0090	BPH	3.66	0.66	18.0327868852459	0.889495	0.744321	without
310	A1020/0134	BPH	5.66	2.06	36.3957597173145	1.270981	0.882397	without
311	A1025/0084	BPH	4.99	0.36	7.21442885771543	0.866195	0.618508	without
312	A1025/0088	BPH	6.24	0.88	14.1025641025641	0.800951	0.679422	without
313	A1026/0210	BPH	6.61	1.69	25.5673222390318	0.73275	0.742381	without
314	A1027/0087	BPH	4.27	1.08	25.2927400468384	1.147592	0.781188	without
315	A1027/0162	BPH	3.54	0.85	24.0112994350282	0.867035	0.783195	without
316	A1027/0199	BPH	3.95	1.11	28.1012658227848	1.221426	0.788085	without
317	A1027/0207	BPH	2.68	0.41	15.2985074626866	0.937196	0.902521	without
318	A1102/0115	BPH	5.34	0.65	12.1722846441948	1.013633	0.854595	without
319	A1102/0117	BPH	3.43	0.46	13.4110787172012	0.693415	0.728713	without
320	A1102/0169	BPH	2.42	0.87	35.9504132231405	0.770324	0.755275	without
321	A1103/0091	BPH	5.49	1.55	28.2331511839709	1.34002	1.067571	without
322	A1103/0147	BPH	3.1	0.54	17.4193548387097	0.967956	0.706486	without
323	A1103/0149	BPH	5.32	1.19	22.3684210526316	0.909872	0.855409	without
324	A1103/0156	BPH	2.48	0.35	14.1129032258065	0.707315	0.753441	without
325	A1104/0059	BPH	8.97	0.81	9.03010033444816	1.017709	0.89891	without
326	A1104/0075	BPH	3.88	1.67	43.0412371134021	0.643781	0.72461	without
327	A1104/0126	BPH	4.6	0.79	17.1739130434783	0.783844	0.719068	without
328	A1105/0056	BPH	3.6	0.77	21.3888888888889	0.676954	0.718077	without
329	A1105/0122	BPH	3.1	0.57	18.3870967741935	0.62453	0.7216	without
330	A1105/0132	BPH	6.46	1.31	20.2786377708978	0.87721	0.773748	without
331	A1108/0073	BPH	4.39	1.36	30.9794988610478	0.80148	0.794857	without
332	A1108/0077	BPH	2.9	0.36	12.4137931034483	1.074084	0.754893	without
333	A1108/0109	BPH	2.88	0.4	13.8888888888889	0.847152	0.705917	without
334	A1109/0020	BPH	3.79	0.7	18.4696569920844	1.052808	0.823288	without
335	A1109/0024	BPH	4.59	1.01	22.0043572984749	1.044508	0.712595	without
336	A1109/0078	BPH	3.1	0.74	23.8709677419355	1.142267	0.876244	without
337	A1109/0089	BPH	5.19	1.17	22.5433526011561	1.015365	0.890079	without
338	A1109/0095	BPH	6.62	2.62	39.5770392749245	0.767049	0.742241	without
339	A1109/0107	BPH	5.28	0.87	16.4772727272727	0.872788	0.763366	without
340	A1109/0175	BPH	3.05	0.63	20.655737704918	1.106222	0.809626	without
341	A0903/0116	Pca	3.24	0.45	13.8888888888889	0.916643	0.960154	without
342	A0913/0155	Pca	7.17	1.08	15.0627615062762	0.75207	1.060405	without
343	A0920/0081	Pca	4.17	0.56	13.4292565947242	0.767583	0.964051	without
344	A0920/0084	Pca	4.77	0.79	16.5618448637317	0.881006	0.826068	without
345	A1001/0142	Pca	6.19	0.75	12.1163166397415	1.221886	0.827844	without
346	A1004/0182	Pca	8.01	1.62	20.2247191011236	0.834028	0.705878	without
347	A1013/0166	Pca	8.48	1.07	12.6179245283019	0.807968	0.958979	without
348	A1015/0104	Pca	8.77	2.18	24.8574686431015	0.816852	0.924192	without
349	A1018/0079	Pca	8.07	0.78	9.66542750929368	1.016164	0.953441	without
350	A0315/0050	BPH	5.47	0.25	4.57038391224863	1.184603	1.370936	without
351	A0329/0115	BPH	6	0.48	8	1.037385	0.797162	without
352	A1208/0014	BPH	2.93	1	34.1296928327645	0.960543	1.291959	without
353	A1209/0059	BPH	5.8	1.36	23.448275862069	0.809086	0.950794	without
354	A1209/0085	BPH	6.1	1.25	20.4918032786885	0.87434	1.126307	without
355	A1210/0086	BPH	3.01	0.53	17.6079734219269	0.898754	1.334371	without
356	A1213/0097	BPH	2.74	0.49	17.8832116788321	1.207494	1.340038	without
357	A1215/0093	BPH	9.93	1.38	13.8972809667674	1.124326	0.995296	without
358	A1222/0043	BPH	4.14	1.36	32.8502415458937	0.758221	0.94007	without
359	A1222/0047	BPH	4.61	0.53	11.4967462039046	0.91094	0.933864	without
360	A0315/0161	BPH	3.78	1.12	29.6296296296296	0.873084	1.264853	without
361	A0319/0126	BPH	7.6	1.66	21.8421052631579	0.588027	0.949443	without
362	A0322/0034	BPH	7.2	1.62	22.5	0.784004	0.900339	without
363	A0323/0537	BPH	3.13	0.58	18.5303514376997	0.740517	0.976748	without
364	A0323/0154	BPH	7.46	2.82	37.8016085790885	0.783333	1.072871	without
365	A0324/0101	BPH	3.33	1.29	38.7387387387387	0.727874	1.068121	without
366	A0329/0117	BPH	5.39	1.33	24.6753246753247	0.690517	0.985412	without
367	A0329/0118	BPH	6.89	1.43	20.7547169811321	0.985824	1.16441	without
368	A0329/0131	BPH	4.33	0.78	18.013856812933	0.659674	0.905274	without
369	A0406/0142	BPH	7.44	3.76	50.5376344086022	0.735824	0.948547	without
370	A0407/0104	BPH	6.94	1.02	14.6974063400576	0.743966	0.903394	without
371	A0408/0161	BPH	6.24	0.8	12.8205128205128	0.606801	1.065553	without
372	A0412/0089	BPH	5.39	0.8	14.8423005565863	0.84636	0.929156	without
373	A0412/0095	BPH	4.88	0.9	18.4426229508197	1.318487	1.195719	without
374	A0412/0114	BPH	4.69	1.11	23.6673773987207	1.012069	0.927618	without
375	A0412/0134	BPH	3.86	0.32	8.29015544041451	0.845402	0.935268	without
376	A0412/0136	BPH	3.05	0.75	24.5901639344262	0.889847	1.270331	without
377	A0413/0017	BPH	4.32	1.11	25.6944444444444	1.006801	1.111756	without
378	A0426/0619	BPH	4.17	0.85	20.3836930455636	0.673276	0.82926	without
379	A0505/0087	BPH	6.1	1.25	20.4918032786885	0.657567	0.998601	without
380	A0510/0106	BPH	5.38	1.78	33.0855018587361	0.562452	0.917116	without
381	A0902/0060	BPH	2.59	0.31	11.969111969112	0.857184	1.186871	without
382	A0907/0124	BPH	8.35	2.83	33.8922155688623	0.719923	0.919196	without
383	A1125/0189	BPH	2.7	0.95	35.1851851851852	0.759962	1.162207	without
384	A1215/0149	BPH	3.73	0.3	8.04289544235925	0.842816	1.040862	without
385	A1221/0011	BPH	4.92	0.67	13.6178861788618	0.662069	1.094228	without
386	A0315/0190	Pca	8.18	0.83	10.1466992665037	0.654693	0.948413	without
387	A0318/0010	Pca	3.77	0.31	8.22281167108753	0.782375	0.93882	without
388	A0329/0148	Pca	7.12	0.79	11.0955056179775	0.760345	1.105368	without
389	A0406/0091	Pca	2.12	0.27	12.7358490566038	0.821935	1.072689	without
390	A0408/0518	Pca	4.38	0.29	6.62100456621005	1.086207	1.108362	without
391	A0426/0163	Pca	5.08	0.59	11.6141732283465	0.685728	1.014542	without
392	A0428/0125	Pca	4.52	0.23	5.08849557522124	0.802874	1.045662	without
393	A0512/0038	Pca	3.95	0.56	14.1772151898734	0.75795	0.881505	without
394	A0512/0101	Pca	4.83	0.93	19.2546583850932	0.878448	0.710534	without
395	A0517/0058	Pca	7.7	0.54	7.01298701298701	0.741954	0.745465	without
396	A0519/0128	Pca	3.56	0.76	21.3483146067416	0.794444	0.900564	without
397	A0521/0079	Pca	7.42	0.58	7.81671159029649	0.920019	0.618883	without
398	A0525/0144	Pca	4.26	0.54	12.6760563380282	0.611207	0.830401	without
399	A0728/0042	Pca	3.76	0.61	16.2234042553191	0.877586	0.943149	without
400	A0805/0003	Pca	6.24	0.69	11.0576923076923	0.838027	0.723717	without
401	A0809/0016	Pca	4.82	0.5	10.3734439834025	0.877395	0.920303	without
402	A0811/0006	Pca	4.53	0.57	12.5827814569536	0.948563	0.915727	without
403	A0811/0101	Pca	2.79	0.6	21.505376344086	0.840421	0.899494	without
404	A0901/0012	Pca	4.69	0.42	8.95522388059701	0.819923	0.946666	without
405	A0907/0123	Pca	6.78	0.46	6.78466076696165	0.651916	1.051639	without
406	A0916/0045	Pca	9.15	0.55	6.01092896174863	0.730651	0.960681	without
407	A1004/0010	Pca	5.42	0.49	9.04059040590406	0.684387	0.773116	without
408	A1013/0073	Pca	7.48	1.38	18.4491978609626	0.61341	0.678865	without
409	A1108/0197	Pca	2.82	0.62	21.9858156028369	0.752969	0.849714	without
410	A1124/0158	Pca	6.15	1.88	30.5691056910569	0.933238	0.829936	without
411	A1206/0095	Pca	2.8	0.58	20.7142857142857	0.738602	0.71579	without
412	A1206/0101	Pca	8.1	0.8	9.87654320987654	0.721935	0.653567	without
413	A1215/0111	Pca	8.95	2.66	29.7206703910615	0.650096	0.711734	without
414	1.Sokol	Pca	6.27	1.01	16.1084529505582	0.715421	0.824497	without
415	14.Sokol	Pca	4.46	0.64	14.3497757847534	0.682471	0.881968	without
416	6025066518	BPH	3.39	0.76	22.4188790560472	0.616345	0.678917	without
417	6039078912	BPH	3.3	0.75	22.7272727272727	0.69665	0.663113	without
418	6088094419	BPH	6.5	1.08	16.6153846153846	0.658446	0.664378	without
419	6089065715	BPH	4.92	1.23	25	0.833643	0.81931	without
420	6127080819	BPH	4.72	1.25	26.4830508474576	0.919149	0.729369	without
421	6137036219	BPH	5.47	1.24	22.6691042047532	0.758538	0.656107	without
422	1954004682	BPH	5.07	0.43	8.48126232741617	0.771402	0.681942	without
423	1952008086	BPH	2.98	0.4	13.4228187919463	0.645182	0.775862	without
424	1952010415	BPH	2.71	0.6	22.140221402214	0.705017	0.691672	without
425	1952016220	BPH	3.18	0.23	7.23270440251572	0.741497	0.701423	without
426	1954019045	BPH	2.5	0.4	16	1.000011	0.66011	without
427	1952018539	BPH	4.69	0.54	11.5138592750533	1.117956	0.774394	without
428	1954057227	BPH	9.02	1.83	20.2882483370288	0.981229	0.686579	without
429	1954058075	BPH	8.67	1.9	21.9146482122261	1.204309	0.805724	without
430	1951062467	BPH	2.38	0.28	11.7647058823529	0.953357	0.682242	without
431	1952065261	BPH	4.68	1.4	29.9145299145299	1.085515	0.735681	without
432	1951064896	BPH	3.43	0.46	13.4110787172012	1.02366	0.727522	without
433	1951067957	BPH	4.68	0.62	13.2478632478632	1.110842	0.717656	without
434	1951068389	BPH	2.44	0.39	15.9836065573771	0.98185	0.669344	without
435	1951068700	BPH	4.7	0.71	15.1063829787234	0.931218	0.734327	without
436	1951069335	BPH	9.43	1.16	12.3011664899258	1.191422	0.731077	without
437	1951070669	BPH	7.43	1.08	14.535666218035	0.9414	0.659129	without
438	1951071755	BPH	4.73	0.58	12.262156448203	0.895721	0.648268	without
439	1951073084	BPH	2.53	0.32	12.6482213438735	0.886949	0.680818	without
440	1951073749	BPH	5.45	1.09	20	0.909225	0.775725	without
441	1951074355	BPH	4.62	0.68	14.7186147186147	0.93869	0.709029	without
442	1951075044	BPH	4.66	0.7	15.0214592274678	0.919131	0.696437	without
443	1951075108	BPH	5.1	0.8	15.6862745098039	0.89741	0.673987	without
444	1951076460	BPH	7.86	1.28	16.2849872773537	0.972523	0.669031	without
445	1951076969	BPH	3.61	0.41	11.3573407202216	1.115858	0.769537	without
446	1951078230	BPH	5.83	1.17	20.0686106346484	1.005477	0.75807	without
447	1951078593	BPH	4.17	0.96	23.0215827338129	0.954608	0.68386	without
448	1951078797	BPH	6.96	0.77	11.0632183908046	1.017903	0.772427	without
449	1951079540	BPH	2.57	0.38	14.7859922178988	1.145005	0.747957	without
450	1951080147	BPH	3.76	0.83	22.0744680851064	1.070575	0.640913	without
451	1951080355	BPH	3.47	0.44	12.6801152737752	1.093207	0.823174	without
452	1951080393	BPH	4.46	0.87	19.5067264573991	0.830149	0.773158	without
453	1951088381	BPH	2.39	0.37	15.4811715481172	0.912811	0.71466	without
454	1951088396	BPH	3.19	0.6	18.8087774294671	0.815737	0.667593	without
455	1951088774	BPH	6.56	1.18	17.9878048780488	0.898517	0.755084	without
456	1951064843	Pca	3.81	0.96	25.1968503937008	1.117035	0.807789	without
457	1951065343	Pca	7.68	0.4	5.20833333333333	1.244077	0.779183	without
458	1951065842	Pca	9.72	1.03	10.59670781893	0.855293	0.715919	without
459	1951066066	Pca	6.32	1.19	18.8291139240506	0.94325	0.670318	without
460	1951066100	Pca	4.73	0.7	14.7991543340381	0.935478	0.748596	without
461	1951068220	Pca	2.23	0.39	17.4887892376682	0.865328	0.658658	without
462	1951069456	Pca	5.44	0.36	6.61764705882353	1.216939	0.730763	without
463	1951069820	Pca	7.45	1.14	15.3020134228188	1.006441	0.656746	without
464	1951069853	Pca	9.81	0.57	5.81039755351682	0.970693	0.674764	without
465	1951070276	Pca	7.06	0.79	11.1898016997167	0.893505	0.701544	without
466	1951071381	Pca	5.2	0.77	14.8076923076923	0.955529	0.753475	without
467	1951071876	Pca	5.82	0.55	9.45017182130584	0.865863	0.713222	without
468	1951072115	Pca	4.67	0.98	20.9850107066381	0.964161	0.726895	without
469	1951074011	Pca	4.59	0.51	11.1111111111111	1.116527	0.687824	without
470	1951074374	Pca	4.99	1.14	22.8456913827655	0.854754	0.681797	without
471	1951074389	Pca	6.63	1.39	20.9653092006033	0.978445	0.807505	without
472	1951074650	Pca	2.52	0.27	10.7142857142857	0.916375	0.699515	without
473	1951075596	Pca	5.36	0.78	14.5522388059702	1.08998	0.765671	without
474	1951075800	Pca	7.99	1.61	20.1501877346683	0.877395	0.648261	without
475	1951075872	Pca	5.84	0.57	9.76027397260274	1.041548	0.79072	without
476	1951076285	Pca	7.92	1	12.6262626262626	1.060556	0.691038	without
477	1951076659	Pca	8.36	0.58	6.9377990430622	0.873692	0.698187	without
478	1951077560	Pca	3.44	0.5	14.5348837209302	1.398645	0.67667	without
479	1951077730	Pca	6.17	0.4	6.48298217179903	0.994164	0.685268	without
480	1951078370	Pca	1.73	0.15	8.67052023121387	0.997247	0.766521	without
481	1951078449	Pca	7.13	0.65	9.1164095371669	0.949556	0.6944	without
482	1951078434	Pca	9.3	0.62	6.66666666666667	0.824923	0.73075	without
483	1951078730	Pca	3.09	0.14	4.53074433656958	0.955977	0.75698	without
484	1951078759	Pca	9.35	0.78	8.34224598930481	1.041501	0.741944	without
485	1951079055	Pca	9.1	1.06	11.6483516483516	0.993945	0.753541	without
486	1954096427	Pca	8.54	1.01	11.8266978922717	0.878565	0.709744	without
487	1951079176	Pca	5.22	1.02	19.5402298850575	1.019051	0.67906	without
488	1951079569	Pca	6.27	0.44	7.01754385964912	1.161648	0.744493	without
489	1951080360	Pca	3.39	0.58	17.1091445427729	1.004074	0.732685	without
490	1951080670	Pca	6.94	1.16	16.7146974063401	0.988764	0.681656	without
491	1954105220	Pca	8.88	0.89	10.0225225225225	1.045462	0.746378	without
492	1951084536	Pca	4.05	0.35	8.64197530864197	1.011911	0.751519	without
493	1951084782	Pca	9.07	1.03	11.3561190738699	0.908769	0.731356	without
494	1951085060	Pca	3.4	0.36	10.5882352941176	0.889677	0.705222	without
495	1951085074	Pca	6.86	1.49	21.7201166180758	1.086222	0.883572	without
496	1951085471	Pca	7.97	0.93	11.6687578419072	0.882175	0.648616	without
497	1951085675	Pca	2.79	0.13	4.6594982078853	0.786535	0.610312	without
498	1951087397	Pca	4.8	1.12	23.3333333333333	0.874005	0.763184	without
499	1954113082	Pca	5.04	0.17	3.37301587301587	1.93396	1.18546	without
500	1951088793	Pca	6.27	0.42	6.69856459330144	1.124719	0.691949	without
501	1951071585	Pca	3.72	0.69	18.5483870967742	1.294362	0.690874	without
502	A0422/0570	BPH	0.5	0.09	18	0.843478	0.981105	without
503	1952068511	BPH	1.33	0.25935	19.5	1.174324	0.680416	without
504	1951063704	BPH	1.57	0.16956	10.8	0.835157	0.684725	without
505	A1126/0091	BPH	2.01	0.45	22.3880597014925	0.622925	0.823246	without
506	A1126/0088	BPH	2.02	0.32	15.8415841584158	0.54169	0.800907	without
507	A1129/0102	BPH	2.02	0.41	20.2970297029703	0.486358	0.733582	without
508	A0331/0021	BPH	2.02	0.45	22.2772277227723	0.570959	0.673662	without
509	A0503/0642	BPH	2.02	0.41	20.2970297029703	0.958129	1.079739	without
510	A0824/0113	BPH	2.04	0.21	10.2941176470588	0.582156	0.98652	without
511	A0503/0089	BPH	2.04	0.49	24.0196078431373	0.733518	1.079739	without
512	A0902/0110	BPH	2.05	0.55	26.8292682926829	0.550798	0.886922	without
513	A0429/0559	BPH	2.05	0.44	21.4634146341463	0.610119	0.852831	without
514	A0513/0065	BPH	2.05	0.6	29.2682926829268	0.854146	0.740233	without
515	A0407/0134	BPH	2.06	0.54	26.2135922330097	0.695052	0.852383	without
516	A0427/0576	BPH	2.06	0.58	28.1553398058252	0.653702	0.865733	without
517	A0512/0186	BPH	2.06	0.69	33.495145631068	0.658753	0.782231	without
518	A1011/0081	BPH	2.07	0.38	18.3574879227053	0.95459	0.96015	without
519	A0429/0546	BPH	2.08	0.46	22.1153846153846	0.717593	1.183838	without
520	A1109/0023	BPH	2.08	0.63	30.2884615384615	0.854984	0.930589	without
521	A0414/0078	BPH	2.09	0.55	26.3157894736842	1.103195	1.12961	without
522	A0513/0089	BPH	2.09	0.44	21.0526315789474	0.745926	0.770327	without
523	1951070484	BPH	2.09	0.39083	18.7	1.362343	0.780911	without
524	A1125/0172	BPH	2.1	0.64	30.4761904761905	0.463567	0.74563	without
525	A1118/0186	BPH	2.13	0.81	38.0281690140845	0.607899	0.92645	without
526	A0426/0089	BPH	2.13	0.55	25.8215962441315	0.748581	1.238978	without
527	A1027/0198	BPH	2.13	0.16	7.51173708920188	0.950389	0.723191	without
528	A1110/0157	BPH	2.14	0.62	28.9719626168224	0.583897	0.638259	without
529	A0602/0138	BPH	2.14	0.52	24.2990654205607	0.689697	1.023546	without
530	A1109/0025	BPH	2.15	0.77	35.8139534883721	0.952662	0.970619	without
531	1951060348	BPH	2.16	0.36072	16.7	0.914269	0.782354	without
532	A1111/0015	BPH	2.17	0.31	14.2857142857143	0.534336	0.71492	without
533	A1222/0042	BPH	2.17	0.49	22.5806451612903	0.86552	1.000662	without
534	A0421/0019	BPH	2.18	0.1	4.58715596330275	0.607967	0.674716	without
535	A1124/0083	BPH	2.19	0.34	15.5251141552511	0.551227	0.753532	without
536	A0604/0070	BPH	2.19	0.61	27.8538812785388	0.672279	1.011852	without
537	A0315/0033	BPH	2.19	0.61	27.8538812785388	1.084756	0.974077	without
538	A1110/0172	BPH	2.2	0.54	24.5454545454545	0.686763	0.841722	without
539	A1102/0116	BPH	2.2	0.67	30.4545454545455	0.997578	0.943247	without
540	A0802/0098	BPH	2.22	0.37	16.6666666666667	0.57775	0.87986	without
541	A0816/0132	BPH	2.23	0.86	38.5650224215247	0.551561	0.962111	without
542	A1026/0211	BPH	2.23	0.54	24.2152466367713	0.806395	0.702235	without
543	A0603/0565	BPH	2.24	0.23	10.2678571428571	0.737752	0.80485	without
544	A1011/0189	BPH	2.24	0.54	24.1071428571429	0.910302	1.106905	without
545	A0810/0097	BPH	2.25	0.33	14.6666666666667	0.530958	0.812798	without
546	A1119/0090	BPH	2.25	0.79	35.1111111111111	0.749283	0.923379	without
547	A1122/0101	BPH	2.26	0.76	33.6283185840708	0.717065	0.794496	without
548	A0721/0011	BPH	2.27	0.58	25.5506607929515	0.587503	0.775266	without
549	1951073462	BPH	2.28	0.8892	39	0.847854	0.720635	without
550	A0914/0117	BPH	2.3	0.55	23.9130434782609	0.581801	0.92206	without
551	A0421/0635	BPH	2.3	0.57	24.7826086956522	0.734976	0.887361	without
552	A0428/0214	BPH	2.3	0.72	31.304347826087	0.656926	1.099771	without
553	A0419/0122	BPH	2.31	0.84	36.3636363636364	0.813483	0.677718	without
554	A0601/0069	BPH	2.32	0.5	21.551724137931	0.70696	0.865102	without
555	A0604/0106	BPH	2.34	0.8	34.1880341880342	0.74029	0.884424	without
556	A1108/0111	BPH	2.34	0.81	34.6153846153846	0.898459	0.838362	without
557	A0713/0117	BPH	2.35	0.21	8.93617021276596	0.812038	0.894107	without
558	A1221/0080	BPH	2.35	0.59	25.1063829787234	1.115041	1.017639	without
559	A1126/0089	BPH	2.37	0.62	26.1603375527426	0.540528	0.774285	without
560	A0318/0556	Pca	4.35	0.38	8.73563218390805	0.54414	0.935741979681374	with
561	A0323/0701	Pca	15.84	4.56	28.7878787878788	0.72536	1.40154721821388	with
562	A0317/0074	Pca	2.92	0.31	10.6164383561644	0.61317	1.05629964872389	with
563	A0323/0702	Pca	16.17	4.48	27.7056277056277	0.70279	1.00716763595551	with
564	A0409/0514	Pca	5.04	0.78	15.4761904761905	1.07326	0.953237278994855	with
565	A0409/0515	Pca	4.44	1.03	23.1981981981982	0.75248	1.04846152724941	with
566	A0407/0174	Pca	8.03	0.71	8.84184308841843	0.71241	0.95874764965674	with
567	A0317/0552	Pca	4.06	2.62	64.5320197044335	0.49476	0.784109493200402	with
568	A0325/0559	Pca	14.54	0.88	6.05226960110041	0.67698	0.802748261839171	with
569	A0325/0600	Pca	2.75	0.68	24.7272727272727	0.45527	0.983714489775096	with
570	A0330/0622	Pca	18.27	2.69	14.7235905856596	0.55433	0.823563193260163	with
571	A0331/0561	Pca	3.12	0.68	21.7948717948718	0.50255	0.899745652775956	with
572	A0401/0562	Pca	3.07	0.99	32.2475570032573	0.53152	0.905114638447972	with
573	A0406/0161	Pca	8.03	6.96	86.6749688667497	1.3683	1.19656740565831	with
574	A0406/0558	Pca	8.85	3.04	34.3502824858757	0.70592	1.01273339455158	with
575	A0406/0604	Pca	3.84	0.42	10.9375	0.55815	0.990754587724285	with
576	A0406/0605	Pca	10.39	6.25	60.1539942252166	0.66852	0.741859431253371	with
577	A0406/0632	Pca	16.24	3.83	23.5837438423645	0.81672	1.10842989782384	with
578	A0407/0175	Pca	3.66	1.48	40.4371584699454	0.79958	1.50150130453161	with
579	A0412/0540	Pca	17.54	3.09	17.6168757126568	0.63283	0.882546970425758	with
580	A0423/0559	Pca	9.28	0.43	4.63362068965517	0.73603	0.864222309676855	with
581	A0505/0088	Pca	4.83	0.61	12.6293995859213	0.7383	0.91429300217179	with
582	A0412/0573	Pca	3.57	0.58	16.2464985994398	0.67387	0.969911233547597	with
583	A0412/0617	Pca	7.3	4.49	61.5068493150685	0.66551	0.944250586674829	with
584	A0423/0553	Pca	5.59	0.2	3.5778175313059	0.82584	1.02681431923856	with
585	A0510/0676	Pca	7.77	0.59	7.59330759330759	0.56114	0.899682976955704	with
586	A0412/0135	Pca	7.91	2.78	35.1453855878635	0.63991	1.0849264652295	with
587	A0413/0515	Pca	4.06	0.55	13.5467980295567	0.66519	1.20401635401635	with
588	A0419/0188	Pca	10.38	1.49	14.354527938343	0.92363	1.09085297418631	with
589	A0422/0532	Pca	2.32	1.21	52.1551724137931	0.71401	1.03638039850161	with
590	A0429/0596	PCa	4.25	1.18	27.7647058823529	0.65065	0.813470928622444	with
591	A0429/0631	PCa	8.83	3.31	37.4858437146093	0.94376	1.09876470331016	with
592	A0504/0524	Pca	3.81	0.48	12.5984251968504	0.63526	0.90128412552655	with
593	A0505/0611	Pca	6.67	1.47	22.0389805097451	0.66692	0.857714227411197	with
594	A0412/0650	Pca	7.08	0.6	8.47457627118644	0.65201	0.899679333012666	with
595	A0603/0600	Pca	2.46	0.39	15.8536585365854	0.65181	1.07663430845249	with
596	A0604/0530	Pca	5.05	0.48	9.5049504950495	0.69098	0.8651500575743	with
597	A0607/0042	Pca	11.92	2.11	17.7013422818792	0.60711	1.07972801609165	with
598	A0607/0648	Pca	10.26	0.79	7.69980506822612	0.56458	0.779795793432157	with
599	A0512/0185	Pca	2.64	0.86	32.5757575757576	0.71345	1.04848266211903	with
600	A0602/0028	Pca	10.34	1.01	9.7678916827853	0.84516	0.935936566239596	with
601	A0603/0604	Pca	5.29	0.24	4.53686200378072	0.71152	0.888014342559797	with
602	A0601/0632	Pca	14.71	9.24	62.8144119646499	0.59099	0.723041380617138	with
603	A0603/0076	Pca	2.15	1.21	56.2790697674419	0.61537	0.915512994300873	with
604	A0603/0603	Pca	3.32	1.66	50	0.57302	0.798321599836751	with
605	A0714/0095	Pca	5.5	0.34	6.18181818181818	0.63803	0.98399580217762	with
606	A0810/0109	Pca	3.5	0.3	8.57142857142857	0.48495	0.946313787222878	with
607	A0811/0097	Pca	15.12	8.16	53.968253968254	0.52889	1.0745572609209	with
608	A0720/0051	Pca	4.24	0.25	5.89622641509434	0.59145	0.957213549637792	with
609	A1001/0107	Pca	3.67	0.79	21.5258855585831	0.85306	1.05008016674683	with
610	A1019/0086	Pca	2.01	0.27	13.4328358208955	0.94382	1.14562872593176	with
611	A1025/0083	Pca	10.8	8.75	81.0185185185185	0.81532	0.897202909324121	with
612	A1015/0089	Pca	2.04	0.91	44.6078431372549	0.8434	1.01915329339572	with
613	A1019/0087	Pca	18.77	2.2	11.720831113479	0.83827	0.970201291413413	with
614	A0907/0057	Pca	5.42	0.95	17.5276752767528	0.75163	0.887897736382585	with
615	A0506/0621	Pca	2.29	0.33	14.410480349345	0.74621	0.984369670733307	with
616	A0526/0143	Pca	8.99	4.57	50.8342602892102	0.75096	0.961245208214905	with
617	A0503/0587	Pca	3.49	0.34	9.74212034383954	1.01844	0.907083096477036	with
618	A0510/0675	Pca	3.17	0.52	16.403785488959	0.64779	1.06198201349717	with
619	A1105/0544	Pca	4.97	0.79	15.8953722334004	0.62906	0.925982042648709	with
620	A1105/0120	Pca	7.24	0.93	12.8453038674033	0.55001	1.07481087935633	with
621	A1103/0089	Pca	4.18	0.42	10.0478468899522	0.5248	0.921834506682992	with
622	A1112/0566	Pca	5.43	1.34	24.6777163904236	0.46204	0.87673050854869	with
623	A1105/0173	Pca	9.13	2.16	23.658269441402	0.47984	1.068603057997	with
624	A1116/0097	Pca	3.66	2.24	61.2021857923497	0.56833	1.02014808984506	with
625	A1208/0101	Pca	7.38	0.64	8.67208672086721	0.46323	0.945845176148207	with
626	A1227/0061	Pca	9.53	0.88	9.23399790136411	0.46896	0.938201641231944	with
